# Supplementary material for: PoopMD, a Mobile Health Application, Accurately Identifies Infant Acholic Stools
Source: PLoS One. 2015 Jul 29;10(7):e0132270. doi: 10.1371/journal.pone.0132270 (PMC4519295; doi:10.1371/journal.pone.0132270)
Supplement: S1 Table — (XLSX) [file pone.0132270.s001.xlsx]

## Sheet: initial
photo	gold	super user
P1	A	A		A = achiolic
P2	N	I		I = indeterminate
P4	N	N		N = norma
P5	N	N
P6	N	N
P7	N	N
P8	N	N
P11	N	N
P12	A	A
P13	N	N
P14	A	A
P15	N	N
P16	N	I
P17	A	A
P18	N	N
P19	N	N
P21	A	A
P23	N	N
P24	N	N
P26	N	N
P27	N	N
P28	N	N
P29	N	N
P32	N	N
P33	A	A
P34	N	N
P35	N	N
P36	N	N
P39	N	N
P40	N	N
P41	N	I
P43	N	N
P44	A	A
P45	N	N

## Sheet: kappa user
Comparing 4 different users with imported photos
Photo	User	Output
1	1	1			User 1 = "super user"
1	2	1
1	3	1			Output 1 = acholic
1	4	1			Output 2 = normal
2	1	3			Output 3 = indeterminate
2	2	2
2	3	2
2	4	2
4	1	2
4	2	2
4	3	2
4	4	1
5	1	2
5	2	2
5	3	2
5	4	2
6	1	2
6	2	2
6	3	3
6	4	1
7	1	2
7	2	2
7	3	2
7	4	2
8	1	2
8	2	2
8	3	2
8	4	2
11	1	2
11	2	2
11	3	2
11	4	2
12	1	1
12	2	1
12	3	1
12	4	1
13	1	2
13	2	2
13	3	2
13	4	2
14	1	1
14	2	1
14	3	1
14	4	1
15	1	2
15	2	2
15	3	2
15	4	2
16	1	3
16	2	2
16	3	2
16	4	1
17	1	1
17	2	1
17	3	1
17	4	1
18	1	2
18	2	2
18	3	2
18	4	2
19	1	2
19	2	2
19	3	2
19	4	2
21	1	1
21	2	1
21	3	1
21	4	1
23	1	2
23	2	2
23	3	2
23	4	2
24	1	2
24	2	2
24	3	2
24	4	3
26	1	2
26	2	2
26	3	2
26	4	2
27	1	2
27	2	2
27	3	2
27	4	2
28	1	2
28	2	2
28	3	3
28	4	2
29	1	2
29	2	2
29	3	2
29	4	1
32	1	2
32	2	2
32	3	2
32	4	2
33	1	1
33	2	1
33	3	1
33	4	1
34	1	2
34	2	2
34	3	2
34	4	3
35	1	2
35	2	2
35	3	2
35	4	2
36	1	2
36	2	2
36	3	2
36	4	2
39	1	2
39	2	2
39	3	2
39	4	3
40	1	2
40	2	2
40	3	2
40	4	2
41	1	3
41	2	2
41	3	2
41	4	2
43	1	2
43	2	2
43	3	2
43	4	2
44	1	1
44	2	1
44	3	1
44	4	3
45	1	2
45	2	2
45	3	2
45	4	2

## Sheet: kappa phone
Comparing Iphone to Samsung using incandescent light
Photo	Phone	Output
1	1	1		Phone 1 = iPhone
1	2	1		Phone 2 = Samsung
2	1	3
2	2	2		Output 1 = acholic
4	1	2		Output 2 = normal
4	2	2		Output 3 = indeterminate
5	1	2
5	2	2
6	1	2
6	2	2
7	1	2
7	2	2
8	1	2
8	2	2
11	1	2
11	2	2
12	1	1
12	2	1
13	1	2
13	2	2
14	1	1
14	2	1
15	1	2
15	2	2
16	1	3
16	2	2
17	1	1
17	2	1
18	1	2
18	2	2
19	1	2
19	2	2
21	1	1
21	2	1
23	1	2
23	2	2
24	1	2
24	2	2
26	1	2
26	2	2
27	1	2
27	2	2
28	1	2
28	2	2
29	1	2
29	2	2
32	1	2
32	2	2
33	1	1
33	2	1
34	1	2
34	2	2
35	1	2
35	2	2
36	1	2
36	2	2
39	1	2
39	2	2
40	1	2
40	2	2
41	1	3
41	2	2
43	1	2
43	2	2
44	1	1
44	2	1
45	1	2
45	2	2

## Sheet: kappa light
Comparing incandescent to CFL using only iPhone
Photo	Light	Output
1	1	1		Light 1 = incandescent
1	2	1		Light 2 = CFL
2	1	3
2	2	3		Output 1 = acholic
4	1	2		Output 2 = normal
4	2	2		Output 3 = indeterminate
5	1	2
5	2	2
6	1	2
6	2	2
7	1	2
7	2	2
8	1	2
8	2	3
11	1	2
11	2	2
12	1	1
12	2	1
13	1	2
13	2	2
14	1	1
14	2	1
15	1	2
15	2	3
16	1	3
16	2	2
17	1	1
17	2	1
18	1	2
18	2	2
19	1	2
19	2	2
21	1	1
21	2	1
23	1	2
23	2	2
24	1	2
24	2	2
26	1	2
26	2	2
27	1	2
27	2	3
28	1	2
28	2	2
29	1	2
29	2	2
32	1	2
32	2	2
33	1	1
33	2	1
34	1	2
34	2	3
35	1	2
35	2	2
36	1	2
36	2	2
39	1	2
39	2	2
40	1	2
40	2	2
41	1	3
41	2	3
43	1	2
43	2	2
44	1	1
44	2	1
45	1	2
45	2	2
